# Supplementary material for: Performance Evaluation of Host Biomarker Combinations for the Diagnosis of Serious Bacterial Infection in Young Febrile Children: A Double-Blind, Multicentre, Observational Study
Source: J Clin Med. 2022 Nov 4;11(21):6563. doi: 10.3390/jcm11216563 (PMC9657860; doi:10.3390/jcm11216563)
Supplement: Supplementary file 1 [file jcm-11-06563-s001.zip]

Archive with 5 entries (5 files):
- Supplementary Materials/Figures S1-S3 & Tables S1-S3.pdf
- Supplementary Materials/Table S4.pdf
- Supplementary Materials/Table S5.pdf
- Supplementary Materials/Table S6.pdf
- Supplementary Materials/Table S7.pdf
